# Supplementary material for: Long-Term Lactulose Administration Improves Dysbiosis Induced by Antibiotic and C. difficile in the PathoGutTM SHIME Model
Source: Antibiotics (Basel). 2022 Oct 24;11(11):1464. doi: 10.3390/antibiotics11111464 (PMC9686563; doi:10.3390/antibiotics11111464)
Supplement: Supplementary file 1 [file antibiotics-11-01464-s001.zip]

Archive with 1 entries (1 files):
- antibiotics-1969207-supplementary.pdf
